# Supplementary material for: Evaluation of the glycemic effect of Ceratonia siliqua pods (Carob) on a streptozotocin-nicotinamide induced diabetic rat model
Source: PeerJ. 2018 May 23;6:e4788. doi: 10.7717/peerj.4788 (PMC5970558; doi:10.7717/peerj.4788)
Supplement: Data S1 — The excel file contains calculations of total phenolic content and total flavonoid content as well as positive controls quercetin and gallic acid. [file peerj-06-4788-s001.xlsx]

## Sheet: TFC
		TFC of methanolic Crob extract
conc	A1	A2	A3	A1-B	A2-B	A3-B	Y=0.0023x - 0.0165			Aveg
2mg/ml	0.3624	0.3669	0.3483	0.2074	0.2119	0.1933	97.3478	99.3043	91.2174	95.9565
2mg/ml	0.3644	0.37445	0.375	0.2094	0.21945	0.22	98.2174	102.587	102.826	101.21
2mg/ml	0.37555	0.37545	0.3633	0.22055	0.22045	0.2083	103.065	103.022	97.7391	101.275
B	0.1528	0.1559	0.1562	0.155	0.155	0.155
				mean	SD	SE
2mg/ml	95.9565	101.21	101.275	99.4807	3.05218	1.76218
1mg/ml	47.9783	50.6051	50.6377	49.7403	1.52609	0.881089
	TFC Quercetin
conc	A1	A2	A3	A1-B	A2-B	A3-B	aveg	SD
500	1.2888	1.278	1.2849	1.1338	1.123	1.1299	1.1289	0.005469
250	0.7032	0.6949	0.6842	0.5482	0.5399	0.5292	0.5391	0.00952523
125	0.3997	0.386	0.394	0.2447	0.231	0.239	0.238233	0.0068821
62.5	0.2998	0.2949	0.2971	0.1448	0.1399	0.1421	0.142267	0.00245425
31.25	0.219	0.2239	0.2274	0.064	0.0689	0.0724	0.0684333	0.0042194
B	0.1528	0.1559	0.1562	0.154967

## Sheet: TPC
	TPC of methanolic Carob extract
		Gallic acid
Conc	A1	A2	A3	mean	Aveg-B
200	2.1548	2.2391	2.3012	2.2317	1.42403
150	2.0386	1.9105	1.9159	1.955	1.14733
75	1.4488	1.4854	1.4593	1.4645	0.656833
50	1.129	1.1852	1.1197	1.14463	0.336967
25	0.9478	0.8715	0.9195	0.912933	0.105267
B	0.7188	0.8246	0.8796	0.807667	0
Conc	A1	A2	A3	A1-B	A2-B	A3-B	y=0.0075x-0.0123			mean	SD	SE
1mg/ml	1.7855	1.8855	1.8522	0.9308	1.0308	0.9975	125.747	139.08	134.64	133.156	6.78949	3.91991
1mg/ml	1.8413	1.8408	1.8886	0.9866	0.9861	1.0339	133.187	133.12	139.493	135.267	3.66055	2.11342
1mg/ml	1.688	1.705	1.671	0.8333	0.8503	0.8163	112.747	115.013	110.48	112.747	2.26667	1.30866
B	0.9473	0.859	0.7578	0.8547	0.8547	0.8547
				mean	SD	SE
1mg/ml	133.156	135.267	112.747	127.056	12.4374	7.18072
